# Supplementary material for: Using Pathway Covering to Explore Connections among Metabolites
Source: Metabolites. 2019 May 2;9(5):88. doi: 10.3390/metabo9050088 (PMC6571860; doi:10.3390/metabo9050088)
Supplement: Supplementary file 1 [file metabolites-09-00088-s001.zip]

Archive with 1 entries (1 files):
- metabolites-475338-SI.txt
