# Supplementary material for: Using Pathway Covering to Explore Connections among Metabolites
Source: Metabolites. 2019 May 2;9(5):88. doi: 10.3390/metabo9050088 (PMC6571860; doi:10.3390/metabo9050088)
Supplement: Supplementary file 1 [file metabolites-09-00088-s001.zip › metabolites-475338-SI.txt]

(in-package :ecocyc)

;;; This is supplement 1 to the submitted article "Using Pathway Covering to Explore
;;; Connections Among Metabolites"

;;; This is code for solving pathway covering problems: given a set of 
;;; metabolites and a set of pathways, find an optimum subset of pathways that
;;; include all the metabolites in the set.

;;; This code was developed under and requires Pathway Tools 23.0 or greater with
;;; the SCIP library linked into the image.  Pathway Tools is free to download for
;;; academic use.  The software can be accessed on BioCyc.org under the Analysis menu.

;;; Sets of pathways are represented by hashtables mapping from pathway frames to
;;; sets of compounds (from compounds-of-pathway).
;;; In code below, the full-pathway-set is the original set of pathways provided, with
;;; all the compounds of the pathway.
;;; The reduced-pathway-set is the set of pathways that contain compounds that are in the
;;; target set of compounds (e.g., the intersection of the pathway's compounds and the target
;;; set is not empty).  The compound sets that appear as values in this table are the results of 
;;; the intersection of the pathway's original compound set with the target set.

;;; User entry points (in the absence of an integrated UI)
;;;
;;; User entry points (in the absence of an integrated UI)
;;;
;;;  solve-pathway-covering
;;;
;;;  Note there are additional cost functions included beyond those in the paper.  In particular
;;;  there is a prefer-degradation-over-size that is analogous to prefer-synthesis-over-size 
;;;  (refered to as Biosynthesis preferred in the paper and the UI).


;;;; :::::::::::::::::::: A collection of weight functions for pathways. ::::::::::::::::::::

;;; Each of these functions shares a common api, taking 3 arguments - 
;;;   Pathway -- a frame object representing a pathway
;;;   Reduced-Pathways -- a list of frame objects representing the set of reduced pathways 
;;;                       (those with at least one compound in the target metabolite list)
;;;   Full-Pathways -- a list of frame objects representing the full set of pathways of the 
;;;                    organism (PGDB). 
;;;   Compound-list -- a list of frame objects representing the input set of compounds
;;;                    added midford:Jan-7-2019 to support an inverse density/concentration
;;;                    weight function.
;;;
;;; They all return a numeric cost for the the pathway that is used in the mixed linear 
;;; integer programming model.

;; ====================================================================== constant-pathway-cost
;; midford:Jun-6-2017 
;;    Description : trivial weighting function, constant value
;; 
;; 
;;      Arguments : pathway: ignored
;;                  reduced-pathways: ignored
;;                  full-pathways: ignored
;;                  compounds: ignored
;;                  
;;                  
;;        Returns : 1 (integer value)
;;   Side Effects : None
;; Update History :

(defun constant-pathway-cost (pathway reduced-pathways full-pathways increased-compounds decreased-compounds)
  (declare (ignore pathway reduced-pathways full-pathways increased-compounds decreased-compounds))
  1)


;; ====================================================================== pathway-size
;; midford:Jun-6-2017
;;    Description : returns the number of reactions in the pathway as the
;;                  simplest realistic weighting function for pathways
;; 
;; 
;;      Arguments : pathway: frame representing the pathway for which a cost is calculated
;;                  reduced-pathways: ignored
;;                  full-pathways: ignored
;;                  compounds: ignored
;;                  
;;                  
;;        Returns : integer, the number of reactions in the pathway
;;   Side Effects : None
;; Update History :

(defun pathway-size (pathway reduced-pathways full-pathways increased-compounds decreased-compounds)
  (declare (ignore reduced-pathways full-pathways increased-compounds decreased-compounds))
  (length (reactions-of-pathway pathway)))


;;; This 1 'bump' is required to force out extraneous pathways of cost 0 (e.g. in minimal shared distance weightings)
;;; If SCIP adds a pathway, and the cost is 0, it has no reason to remove it as a plausible solution.  Note that SCIP
;;; sometimes gives up without a solution if the weights are not integers.
(defparameter +minimum-pathway-cost+ 1)


;; ====================================================================== maximal-shared-compound-distance
;; midford:Jun-8-2017
;;    Description : this calculates the distance from a pathway to a set as
;;                  the maximum number of shared compounds between the pathway
;;                  and any (other) member of the set of pathways.
;;
;;                  Note that it is very unlikely that the distance would be 0,
;;                  but the minimum-pathway-cost is added here for consistency.
;; 
;;      Arguments : pathway: frame representing the pathway for which a cost is calculated
;;                  reduced-pathways: list of frames representing the set of pathways containing
;;                                    one or more target compounds
;;                  full-pathways: ignored
;;                  compounds: ignored
;;                  
;;                  
;;        Returns : integer; the distance (max count of shared compounds + minimum cost)
;;   Side Effects : None
;; Update History :

(defun maximal-shared-compound-distance (pathway reduced-pathways full-pathways increased-compounds decreased-compounds)
  (declare (ignore full-pathways increased-compounds decreased-compounds))
  (+ +minimum-pathway-cost+ 
     (pathway-set-distance pathway reduced-pathways :component #'compounds-of-pathway :reductor #'max)))


;; ====================================================================== maximal-shared-reaction-distance
;; midford:Jun-8-2017
;;    Description : this calculates the distance from a pathway to a set as
;;                  the maximum number of shared reactions between the pathway
;;                  and any (other) member of the set of pathways.
;;
;;                  Unlike for shared compounds, a pathway may quite likely have no shared
;;                  reactions, so the minimum-pathway-cost adjustment is necessary so the
;;                  solver doesn't add worthless pathways.
;; 
;;      Arguments : pathway: frame representing the pathway for which a cost is calculated
;;                  reduced-pathways: list of frames representing the set of pathways containing
;;                                    one or more target compounds
;;                  full-pathways: ignored
;;                  compounds: ignored
;;                  
;;                  
;;        Returns : integer; distance (maximum number of shared reactions + minimum-cost)
;;   Side Effects : None 
;; Update History :

(defun maximal-shared-reaction-distance (pathway reduced-pathways full-pathways increased-compounds decreased-compounds)
  (declare (ignore full-pathways increased-compounds decreased-compounds))
  (+ +minimum-pathway-cost+
     (pathway-set-distance pathway reduced-pathways :component #'reactions-of-pathway :reductor #'max)))


;; ====================================================================== pathway-set-distance
;; midford:Jun-8-2017 
;;    Description : this calculates a distance from a pathway to the set of
;;                  pathways specified.  It calculates a different distance
;;                  depending on the component and reductor functional arguments.
;;                  Since the single pathway is likely to be a member of the set of
;;                  pathways, the self-distance case is checked for and not calculated.
;;                  
;; 
;;      Arguments : pathway: frame representing the pathway for which a cost is calculated
;;                  pathway-set: list of pathway frames representing the set
;;                               of pathways that are (collectively) the other
;;                               'end' of the distance measure
;;                  component: a function applied to the pathway that returns a set
;;                             of objects; here either compounds or reactions
;;                  reductor: a function that reduces a list of (numeric) values to
;;                            a single value.  Either min or max.
;;                  
;;                  
;;        Returns : integer; distance from pathway to pathway-set
;;   Side Effects : None
;; Update History :

(defun pathway-set-distance (pathway pathway-set &key (component #'compounds-of-pathway)
						      (reductor #'min))
  (let ((pathway-components (funcall component pathway)))
    (apply reductor (loop for p2 in pathway-set
			unless (fequal pathway p2)
			collect (pathway-component-overlap pathway-components p2 component)))))


;; ====================================================================== pathway-component-overlap
;; midford:Jun-8-2017
;;    Description : Calculates the fraction of shared components in a pathway.
;;                  This is the count of shared components divided by the sum of
;;                  components in the pathways.  The p1-components are passed in
;;                  rather than the pathway simply to avoid calling the component
;;                  accessor unnecessarily.
;; 
;; 
;;      Arguments : p1-components: list of frames representing the components of pathway1
;;                  p2: frame representing the second pathway
;;                  pathway-component: function returning the components of a pathway
;;                  (e.g., #'reactions-of-pathway)
;;                  
;;                  
;;        Returns : integer equal to rounding 1000 * overlap fraction
;;   Side Effects : None
;; Update History : midford:Nov-27-2018 changed to rescale distance values to integer values
;;                  0-1000, since SCIP isn't really happy with non-integer constraints (works
;;                  sometimes, other times gives up with 'USER-INTERRUPT' status.

(defun pathway-component-overlap (p1-components p2 pathway-component)
  (let* ((p2-components (funcall pathway-component p2))
	 (overlap (intersection p1-components p2-components :test 'fequal)))
    (round (/ (* 1000 (length overlap)) (+ (length p1-components) (length p2-components))))))


;;;pathway cost functions related to classification of pathway

;; ====================================================================== biosynthesis-pathway?
;; midford:Jul-11-2017
;;    Description : returns T if the pathway is a instance of Biosynthesis
;; 
;;      Arguments : pwy: a frame representing a pathway to test
;;                  
;;        Returns : NIL or list of class frames
;;   Side Effects : None
;; Update History :

(defun biosynthesis-pathway? (pwy)
  (gfp::instance-all-instance-of-p pwy "Biosynthesis"))
  

;; ====================================================================== degradation-pathway?
;; midford:Jul-11-2017
;;    Description : returns true if the pathway is an instance or subclass of degradation
;; 
;; 
;;      Arguments : pwy: a frame representing a pathway to test
;;                  
;;                  
;;        Returns : NIL or list of class frames
;;   Side Effects : None
;; Update History :

(defun degradation-pathway? (pwy)
  (gfp::instance-all-instance-of-p pwy (coerce-to-frame "Degradation")))

;;; This parameter is used to provide a bump in cost for pathways that are not of the preferred
;;; type (e.g., synthesis or degradation).  This value is multiplied by the base cost of the pathway
;;; (e.g., size) and one added to get the final cost.
(defparameter *pathway-type-bump* 2)

;; ====================================================================== prefer-synthesis-over-size
;; midford:Jul-11-2017 
;;    Description : This calculates the cost based on pathway size, then bumps the cost if the
;;                  pathway is not an instance of Biosynthesis.
;; 
;;      Arguments : pathway: frame representing the pathway for which a cost is calculated
;;                  reduced-pathways: passed through, but ignored by size cost calculator
;;                  full-pathways: passed through, but ignored by size cost calculator
;;                  compounds: ignored
;;                  
;;                  
;;        Returns : the calculated cost (a number)
;;   Side Effects : None
;; Update History : midford:Feb-20-2019 updated cost bump (to multiple size cost by 2 and add 1) so
;;                  that synthesis pathways that are slightly larger than the corresponding degradation
;;                  pathway (e.g., Human PROSYN-PWY vs PROUT-PWY).

(defun prefer-synthesis-over-size (pwy reduced-pathways full-pathways increased-compounds decreased-compounds)
  (let ((size-score (pathway-size pwy reduced-pathways full-pathways increased-compounds decreased-compounds)))
    (if (biosynthesis-pathway? pwy)
	size-score
      (1+ (* *pathway-type-bump* size-score)))))


;; ======================================= prefer-synthesis-over-maximal-shared-compound-distance
;; midford:Jul-11-2017
;;    Description : This calculates a pathway's cost based on the maximum-shared-compound-distance
;;                  metric, then bumps the cost if the pathway is not an instance of Biosynthesis
;; 
;; 
;;      Arguments : pathway: frame representing the pathway for which a cost is calculated
;;                  reduced-pathways: list of frames representing the set of pathways containing
;;                                    one or more target compounds
;;                  full-pathways: all pathways in the current pgdb
;;                  compounds: ignored
;;                  
;;                  
;;        Returns : the calculated cost (a number)
;;   Side Effects : None
;; Update History :midford:Feb-21-2019 Update reference adjustment

(defun prefer-synthesis-over-maximal-shared-compound-distance (pwy 
							       reduced-pathways 
							       full-pathways 
							       increased-compounds 
							       decreased-compounds)
  (let ((distance-score (maximal-shared-compound-distance pwy 
							  reduced-pathways 
							  full-pathways 
							  increased-compounds 
							  decreased-compounds)))
    (if (biosynthesis-pathway? pwy)
	distance-score
      (1+ (* *pathway-type-bump* distance-score)))))


;; ====================================================================== prefer-degradation-over-size
;; midford:Jul-11-2017
;;    Description : This calculates the cost based on pathway size, then bumps the cost if the
;;                  pathway is not an instance of Degradation.
;; 
;; 
;;      Arguments : pathway: frame representing the pathway for which a cost is calculated
;;                  reduced-pathways: list of frames representing the set of pathways containing
;;                                    one or more target compounds
;;                  full-pathways: all pathways in the current pgdb
;;                  compounds: ignored
;;                  
;;                  
;;        Returns : integer representing the calculated cost
;;   Side Effects : None
;; Update History : midford:Feb-21-2019 update preference adjustment

(defun prefer-degradation-over-size (pwy reduced-pathways full-pathways increased-compounds decreased-compounds)
  (let ((size-score (pathway-size pwy reduced-pathways full-pathways increased-compounds decreased-compounds)))
    (if (degradation-pathway? pwy)
	size-score
      (1+ (* *pathway-type-bump* size-score)))))

;;; 
;; ================================================================ prefer-degradation-over-maximal-shared-compound-distance
;; midford:Jul-11-2017
;;    Description : This calculates a pathway's cost based on the maximum-shared-compound-distance
;;                  metric, then bumps the cost if the pathway is not a instance of Degradation
;; 
;;      Arguments : pathway: frame representing the pathway for which a cost is calculated
;;                  reduced-pathways: list of frames representing the set of pathways containing
;;                                    one or more target compounds
;;                  full-pathways: all pathways in the current pgdb
;;                  compounds: list of frame representing input compounds (not used)
;;                  
;;                  
;;        Returns : integer representing the calculated cost
;;   Side Effects : None
;; Update History : update preference adjustment

(defun prefer-degradation-over-maximal-shared-compound-distance (pwy 
								 reduced-pathways 
								 full-pathways 
								 increased-compounds 
								 decreased-compounds)
  (let ((distance-score (maximal-shared-compound-distance pwy reduced-pathways full-pathways increased-compounds decreased-compounds)))
    (if (degradation-pathway? pwy)
	distance-score
      (* *pathway-type-bump* distance-score))))


;; ====================================================================== prefer-either-over-size
;; midford:Jul-11-2017 
;;    Description : This calculates the cost based on pathway size, then bumps the cost if the
;;                  pathway is not an instance of either Biosynthesis or Degradation
;; 
;;      Arguments : pathway: frame representing the pathway for which a cost is calculated
;;                  reduced-pathways: list of frames representing the set of pathways containing
;;                                    one or more target compounds
;;                  full-pathways: all pathways in the current pgdb
;;                  compounds: ignored
;;                  
;;                  
;;        Returns : integer representing the calculated cost
;;   Side Effects : None
;; Update History : midford:Feb-21-2019 adjust preference adjustment

(defun prefer-either-over-size (pwy reduced-pathways full-pathways increased-compounds decreased-compounds)
  (let ((size-score (pathway-size pwy reduced-pathways full-pathways increased-compounds decreased-compounds)))
    (if (or (biosynthesis-pathway? pwy)
	    (degradation-pathway? pwy))
	size-score
      (1+ (* *pathway-type-bump* size-score)))))


;;; 
;; ================================================= prefer-either-over-maximal-shared-compound-distance
;; midford:Jul-11-2017
;;    Description : This calculates a pathway's cost based on the maximum-shared-compound-distance
;;                  metric, then bumps the cost if the pathway is not a instance of Degradation
;; 
;;      Arguments : pathway: frame representing the pathway for which a cost is calculated
;;                  reduced-pathways: list of frames representing the set of pathways containing
;;                                    one or more target compounds
;;                  full-pathways: all pathways in the current pgdb
;;                  compounds: ignored
;;                  
;;                  
;;        Returns : integer representing the calculated cost
;;   Side Effects : None
;; Update History : midford:Feb-21-2019 update preference adjustment

(defun prefer-either-over-maximal-shared-compound-distance (pwy 
							    reduced-pathways 
							    full-pathways 
							    increased-compounds 
							    decreased-compounds)
  (let ((distance-score (maximal-shared-compound-distance pwy reduced-pathways full-pathways increased-compounds decreased-compounds)))
    (if (or (biosynthesis-pathway? pwy)
	    (degradation-pathway? pwy))
	distance-score
      (1+ (* *pathway-type-bump* distance-score)))))

;; This table is used to cache results of the following function.
(defparameter +pathway-type-count-hashtable+ (make-hash-table :test 'equal))

;; ====================================================================== synthesis-degradation-counts
;; midford:Jul-27-2017
;;    Description : Scans a set of pathways and counts the number of pathways
;;                  in the set that are synthesis pathways and the number of
;;                  pathways that are degradation pathways.  These counts are
;;                  returned as a dotted-pair of integers.  This pair of count is
;;                  cached in a table indexed by the list of pathways.
;; 
;; 
;;      Arguments : pwys: list of frames representing pathways
;;                  
;;                  
;;        Returns : dotted-pair of integers
;;   Side Effects : sets a bucket in +pathway-type-count-hashtable+ 
;; Update History :

(defun synthesis-degradation-counts (pwys)
  (cond ((gethash pwys +pathway-type-count-hashtable+))
	(t (let ((syn-deg 
		  (list (loop for pwy in pwys count (biosynthesis-pathway? pwy))
			(loop for pwy in pwys count (degradation-pathway? pwy)))))
	     (setf (gethash pwys +pathway-type-count-hashtable+) syn-deg)
	     syn-deg))))
			  

;; ===================================== prefer-majority-syn-degrad-over-size
;; midford:Jul-27-2017 
;;    Description : This weighting counts the number of synthesis pathways and the
;;                  number of degradation pathways in the set of pathways containing
;;                  one or more target compounds.  Depending on whether the number of
;;                  synthesis or degradation pathways is larger, it returns the result
;;                  of the weighting that prefers the majority classification (over size of
;;                  pathway).  If the counts are equal, it prefers pathways of either class
;;                  over the pathway size.
;;                  
;; 
;;      Arguments : pathway: frame representing the pathway for which a cost is calculated
;;                  reduced-pathways: list of frames representing the set of pathways containing
;;                                    one or more target compounds
;;                  full-pathways: all pathways in the current pgdb
;;                  compounds: ignored
;;                  
;;                  
;;        Returns : integer representing the calculated cost
;;   Side Effects : affects +pathway-type-count-hashtable+ as per synthesis-degradation-counts
;; Update History :

(defun prefer-majority-syn-degrad-over-size (pwy reduced-pathways full-pathways increased-compounds decreased-compounds)
  (destructuring-bind (syn-count degrad-count)
      (synthesis-degradation-counts reduced-pathways)
    (cond ((> syn-count degrad-count)
	   (prefer-synthesis-over-size pwy reduced-pathways full-pathways increased-compounds decreased-compounds))
	  ((> degrad-count syn-count)
	   (prefer-degradation-over-size pwy reduced-pathways full-pathways increased-compounds decreased-compounds))
	  (t (prefer-either-over-size pwy reduced-pathways full-pathways increased-compounds decreased-compounds)))))


;; ===================================== prefer-majority-syn-degrad-over-maximal-shared-compound-distance
;; midford:Jul-27-2017 
;;    Description : 
;; 
;; 
;;      Arguments : pathway: frame representing the pathway for which a cost is calculated
;;                  reduced-pathways: list of frames representing the set of pathways containing
;;                                    one or more target compounds
;;                  full-pathways: all pathways in the current pgdb
;;                  compounds: ignored
;;                  
;;                  
;;        Returns : integer representing the calculated cost
;;   Side Effects : affects +pathway-type-count-hashtable+ as per synthesis-degradation-counts
;; Update History :

(defun prefer-majority-syn-degrad-over-maximal-shared-compound-distance (pwy 
									 reduced-pathways 
									 full-pathways 
									 increased-compounds 
									 decreased-compounds)
  (destructuring-bind (syn-count degrad-count)
      (synthesis-degradation-counts reduced-pathways)
    (cond ((> syn-count degrad-count)
	   (prefer-synthesis-over-maximal-shared-compound-distance pwy 
								   reduced-pathways 
								   full-pathways 
								   increased-compounds 
								   decreased-compounds))
	  ((> degrad-count syn-count)
	   (prefer-degradation-over-maximal-shared-compound-distance pwy 
								     reduced-pathways 
								     full-pathways 
								     increased-compounds 
								     decreased-compounds))
	  (t (prefer-either-over-maximal-shared-compound-distance pwy 
								  reduced-pathways 
								  full-pathways 
								  increased-compounds 
								  decreased-compounds)))))


;; ====================================================================== covered-compound-sparseness
;; midford:Jan-7-2019 
;;    Description : covered-compound-sparseness (function, not the name, suggested by pkarp): 

;;         For example, consider a cost function for pathway P that is N/M where N is the number of 
;;         substrates in P that are in the input metabolite set, and M is the number of substrates in P 
;;         that are NOT in the input metabolite set.  

;;     Will implement this as int(1000*M/N), since this is a cost function, so 'worse' pathways get higher
;;     scores. Division by zero should *not* be a problem, since if covered-substrate-count were 0,
;;     that would imply the pathway covers no input compounds, which means it should never have been 
;;     a candidate.
;; 
;; 
;;      Arguments : pathway: frame representing the pathway for which a cost is calculated
;;                  reduced-pathways: ignored
;;                  full-pathways: ignored
;;                  compounds: list of compound frames representing the input set.
;;                  
;;                  
;;        Returns : integer representing the cost
;;   Side Effects : None
;; Update History :

;; TODO - maybe faster if covered-substrates-count is sum of lengths of separate intersections of increased/decreased compounds?
(defun covered-compound-sparseness (pathway reduced-pathways full-pathways increased-compounds decreased-compounds)
  (declare (ignore reduced-pathways full-pathways))
  (let* ((substrates (compounds-of-pathway pathway))
	 (compounds (append increased-compounds decreased-compounds))
	 (covered-substrates-count (length (intersection compounds substrates :test #'fequal)))
	 (uncovered-substrates-count (- (length substrates) covered-substrates-count)))
    (round (* 1000 (/ uncovered-substrates-count covered-substrates-count)))))

;; ====================================================================== pathway-harmony
;; midford:Feb-24-2019 
;;    Description : A revised pathway-harmony that is simpler and will hopefully
;;                  trigger more frequently (to give low costs)
;; 
;; 
;;      Arguments : pathway: frame representing the pathway for which a cost is calculated
;;                  reduced-pathways: ignored
;;                  full-pathways: ignored
;;                  compounds: list of compound frames representing the input set.
;;                  
;;                  
;;        Returns : integer representing the cost
;;   Side Effects : 
;; Update History :

(defun pathway-harmony (pathway reduced-pathways full-pathways increased-compounds decreased-compounds)
  (declare (ignore reduced-pathways full-pathways))
  (multiple-value-bind (reactants proper-reactants products proper-products)
      (substrates-of-pathway pathway)
    (declare (ignore reactants products))
    (let ((increased-reactants (intersection increased-compounds proper-reactants :test #'fequal))
	  (decreased-reactants (intersection decreased-compounds proper-reactants :test #'fequal))
	  (increased-products (intersection increased-compounds proper-products :test #'fequal))
	  (decreased-products (intersection decreased-compounds proper-products :test #'fequal))
	  (intermediates (set-difference (compounds-of-pathway pathway)
	                                 (union proper-reactants proper-products :test #'fequal)
					 :test #'fequal)))
      (let ((increased-intermediates (intersection increased-compounds intermediates :test #'fequal))
	    (decreased-intermediates (intersection decreased-compounds intermediates :test #'fequal)))
	(calculate-harmony increased-reactants 
			   decreased-reactants 
			   increased-products 
			   decreased-products
			   increased-intermediates
			   decreased-intermediates)))))

;; ====================================================================== calculate-harmony
;; midford:Feb-26-2019 
;;    Description : Calculates the actual harmony score.  Refactored for easier
;;                  testing.
;; 
;; 
;;      Arguments : increased-reactants - list of compound frames of increased metabolites
;;                                          that are proper reactants of the pathway
;;                  decreased-reactants  - list of compound frames of decreased metabolites
;;                                          that are proper reactants of the pathway
;;                  increased-products  - list of compound frames of increased metabolites
;;                                          that are proper products of the pathway
;;                  decreased-products  - list of compound frames of decreased metabolites
;;                                          that are proper products of the pathway
;;                  increased-intermediates  - list of compound frames of increased metabolites
;;                                               that are neither proper reactants nor proper products 
;;                                               of the pathway
;;                  decreased-intermediates  - list of compound frames of decreased metabolites
;;                                                that are neither proper reactants nor proper products 
;;                                                of the pathway
;;                  
;;                  
;;        Returns : integer, the harmony score
;;   Side Effects : None
;; Update History :


(defun calculate-harmony (increased-reactants decreased-reactants increased-products decreased-products increased-intermediates decreased-intermediates)
  (cond ((and (substrates-agree increased-reactants decreased-reactants)
	      (substrates-agree increased-products decreased-products)
	      (substrates-agree increased-intermediates decreased-intermediates))
	 1)
	((and (substrates-agree increased-reactants decreased-reactants)
	      (substrates-agree increased-products decreased-products))
	 2)
	((or (and (substrates-agree increased-reactants decreased-reactants)
		  (substrates-agree increased-intermediates decreased-intermediates))
	     (and (substrates-agree increased-products decreased-products)
		  (substrates-agree increased-intermediates decreased-intermediates)))
	 3)
	((and (substrates-majority increased-reactants decreased-reactants)
	      (substrates-majority increased-products decreased-products)
	      (substrates-majority increased-intermediates decreased-intermediates))
	 4)
	((and (substrates-majority increased-reactants decreased-reactants)
	      (substrates-majority increased-products decreased-products))
	 5)
	((and (or increased-reactants decreased-reactants increased-products decreased-products)
	      (or (and (substrates-majority increased-reactants decreased-reactants)
		       (substrates-majority increased-intermediates decreased-intermediates))
		  (and (substrates-majority increased-products decreased-products)
		       (substrates-majority increased-intermediates decreased-intermediates))))
	 6)
	((and (or increased-reactants	;want to make sure there are some of each 
		  decreased-reactants)
	      (or increased-products decreased-products)
	      (or (substrates-majority increased-reactants decreased-reactants)
		  (substrates-majority increased-products decreased-products)))
	 7)
	((substrates-agree increased-intermediates decreased-intermediates)
	 8)
	((and increased-intermediates 
	      decreased-intermediates
	      (substrates-majority increased-intermediates decreased-intermediates))
	 9)
	(t 10)))


;; ====================================================================== substrates-agree
;; midford:Feb-24-2019 
;;    Description : utility for pathway-harmony.  Returns non-NIL when all substrates
;;                  are either increased or decreased
;; 
;; 
;;      Arguments : increased - list of compounds (either proper reactants or products) 
;;                      that were tagged as increased
;;                  decreased - list of compounds (either proper reactants or products)
;;                      that were tagged as decreased
;;                  
;;                  
;;        Returns : non-nil if there are at least two substrates and they are all increasing
;;                   or decreasing
;;   Side Effects : 
;; Update History :


(defun substrates-agree (increased decreased)
  (or (and (> (length increased) 1) (null decreased))
      (and (> (length decreased) 1) (null increased))))

;; ====================================================================== substrates-majority
;; midford:Feb-24-2019 
;;    Description : This is a utility for pathway-harmony.  Returns non-NIL when
;;                  a majority of compounds (minimum of 1) are either increased or decreased.
;;                  Note: requiring 2 for a majority prevents cases like 1 increased input and
;;                  1 increased output, which is weak, but not absent evidence of harmony.
;; 
;; 
;;      Arguments : increased - list of compounds (either proper reactants or products) 
;;                      that were tagged as increased
;;                  decreased - list of compounds (either proper reactants or products)
;;                      that were tagged as decreased
;;                  
;;                  
;;        Returns : non-nil if a majority exists
;;   Side Effects : 
;; Update History :


(defun substrates-majority (increased decreased)
  (not (= (length increased) (length decreased))))
		      


;;;; :::::::::::::::::::::::::::::: Discarding tRNA charging pathways

;; ====================================================================== pathways-without-tRNA-charging
;; midford:Jul-18-2017 
;;    Description : Removes tRNA-charging pathways from the list passed in pwys.  This is useful 
;;                  because otherwise amino acids will just accumulate under this "pathway" which
;;                  isn't very informative.
;; 
;;      Arguments : pwys: a list of pathway frames
;;                  
;;                  
;;        Returns : pwys, with the tRNA charging pathway removed
;;   Side Effects : None
;; Update History :

(defun pathways-without-tRNA-charging (pwys)
  (remove (coerce-to-frame 'TRNA-CHARGING-PWY) pwys :test 'fequal))

;; ====================================================================== all-pathways-without-tRNA-charging
;; midford:Jul-18-2017
;;    Description : convenience function, returns all-pathways excluding the tRNA charging paths
;; 
;; 
;;      Arguments : None
;;                  
;;                  
;;        Returns : list pathway frames for each pathway in the current PGDB except tRNA charging
;;   Side Effects : None
;; Update History :

(defun all-pathways-without-tRNA-charging ()
  (pathways-without-tRNA-charging (all-pathways)))

;;;; ::::::::::::::::::::::::::::::::::: Interface to SCIP mixed integer programming solver ::::::::::::::

;;; Note: You need to have the SCIP solver accessible for this computation to work.
;;;

;; ====================================================================== milp-compute-pathway-covering
;; midford:May-12-2017 
;;    Description : 
;; 
;; 
;;      Arguments : metabolite-frame-list: list of compound frames, the input list to the solver
;;                  pathway-frame-list: list of pathway frames, the set of pathways available to the sovler
;;                  max-time-solver: number indicating time (seconds) available to the solver; not
;;                                   sure the solver will actually run that long before giving up
;;                  directory: string specifying a directory where the lp file will be written
;;			       passed to system:make-temp-file-name.  The default, nil, means the
;;                             file will be written in /tmp (at least in Linux).  
;;                  pathway-weight-function: function (specified with #' syntax), specifying the pathway
;;                                           weighting
;;                  remove-tmp-file: boolean, true removes the lp file after processing
;;                  all-solutions: boolean, if true, the solver is called twice.  The first time, the solver
;;                                 returns an optimum value.  This value will l
;;                  
;;                  
;;        Returns : multiple-values:  solution-set: list of integers, each value is an index of an 'acceptable'
;;                                                  solution.
;;                                    candidate-pathway-set: hash-table, maps pathway frames to strings, the
;;                                                           string being the variable name corresponding to the
;;                                                           pathway in the lp problem description.
;;                                                            
;;                                    var->val 
;;                                    release-scip
;;   Side Effects : writes a temporary (lp) file containing a description of the MILP problem, which will be
;;                  deleted if remove-tmp-file? is true
;; Update History :

(defun milp-compute-pathway-covering (increased-metabolite-frames
				      decreased-metabolite-frames
				      pathway-frame-list
				      &key
				      (max-time-solver 300)
				      (directory nil)
				      (pathway-cost-function #'constant-pathway-cost)
				      (remove-tmp-file? t)
				      (all-solutions? nil)
				      (quiet? t))
  (let* ((all-metabolites (append increased-metabolite-frames decreased-metabolite-frames))
	 (baseName (format nil "Metatab~d-Pathway~d" (length all-metabolites) (length pathway-frame-list)))
	 (lpPathName (system:make-temp-file-name (format nil "~a.lp" baseName) directory))
	 (candidate-pathway-list (reduce-pathways pathway-frame-list all-metabolites))
	 (candidate-pathway-set (make-hash-table :test 'fequal))  ;; maps pathways to variable names
	 (metabolite-set (make-hash-table :test 'fequal)) ;; maps metabolites to list ofpathways containing them
	 (weights (make-hash-table :test 'fequal))) ;; maps pathways to their weights (costs)
    (unless quiet?
      (format t "All pathways of PGDB: ~d, candidate pathways with at least one target metabolite: ~d~%" 
	      (length pathway-frame-list) 
	      (length candidate-pathway-list))
      (report-candidate-pathways candidate-pathway-list))  ;; list the candidate pathways
    (clrhash +pathway-type-count-hashtable+)  ;; clear this cache, which is actually only used for majority preference weights
    (loop for p in candidate-pathway-list
	for index from 1
	do (setf (gethash p candidate-pathway-set) (concat "P" (write-to-string index)))
	   (setf (gethash p weights) (funcall pathway-cost-function 
					      p 
					      candidate-pathway-list 
					      pathway-frame-list 
					      increased-metabolite-frames
					      decreased-metabolite-frames)))
    (loop for m-frame in all-metabolites
	do (setf (gethash m-frame metabolite-set)
	     (loop for p being the hash-keys of candidate-pathway-set 
		 when (member m-frame (compounds-of-pathway p) :test 'fequal)
		 collect (gethash p candidate-pathway-set))))
    (generate-pathway-covering-milp-file lpPathName metabolite-set candidate-pathway-set weights)
    (multiple-value-bind (var->val statusSymbol release-scip time gap nb-solutions optVal)
	(solve-covering lpPathName
			metabolite-set
			candidate-pathway-set 
			weights 
			:all-optimal-solutions? all-solutions?
			:max-time-solver max-time-solver)
      (let ((solution-set))
	(if all-solutions?
	    (setq solution-set (process-multiple-solutions nb-solutions candidate-pathway-set weights var->val optVal))
	  (setq solution-set (list 0)))
	(unless quiet?
	  (format t "var->val: ~s~%" var->val)
	  (format t "statusSymbol: ~s~%" statusSymbol)
	  (format t "release-scip: ~s~%" release-scip)
	  (format t "time: ~s~%" time)
	  (format t "gap: ~s~%" gap)
	  (format t "nb-solutions: ~s~%" (length solution-set))
	  (format t "optVal: ~s~%" optVal))
	(when remove-tmp-file?
	  (aif (probe-file lpPathName) (delete-file it)))
	(values solution-set candidate-pathway-set var->val release-scip optVal)))))


;; ====================================================================== process-multiple-solutions
;; midford:Nov-26-2018 
;;    Description : This returns a list of satisfactory solutions (i.e., those with optimum or near
;;                  optimum objective function values).  Note that the objective function is recalculated
;;                  using score-one-solution. TODO - is there a way to extract this value from the 
;;                  solution set?
;; 
;; 
;;      Arguments : nb-solutions: integer, the number of solutions in the solver results
;;                  candidate-set: hash table containing the compounds in the candidate set
;;                  var->val: function mapping a variable name (string to a solution value for that variable)
;;                  optval: integer holding the optimum value of the objective function
;;                  
;;                  
;;        Returns : list of integers, the indices of solutions close to the optimum
;;   Side Effects : NA
;; Update History :

(defun process-multiple-solutions (nb-solutions candidate-pathway-set pathway-weights var->val optVal)
  (loop for i from 0 to (1- nb-solutions)
      for score = (score-one-solution i candidate-pathway-set var->val pathway-weights)
      when (<= score (+ 0.2 optVal))
	   collect i))

;; ====================================================================== score-one-solution
;; midford:Nov-26-2018 
;;    Description : A solution is a set of pathways.  This function extracts a solution from
;;                  the results, and calculates its objective-function
;;                  (solution value) by adding the weight of each pathway in the solution.
;; 
;; 
;;      Arguments : index: integer specifying which solution in the set is to be scored.
;;                  candidate-pathway-set: list of all possible pathways, used for extracting solutions
;;                  var->val: function for retrieving pathway presence in the solution (see
;;                            retrieve-pathway-frames for details)
;;                  pathway-weights: hash-table containing the calculated weight for each pathway,
;;                                   the weights passed to the solver.
;;                                   
;;                  
;;                  
;;        Returns : number (should be an integer), the objective-function applied to the solution
;;   Side Effects : None
;; Update History :


(defun score-one-solution (index candidate-pathway-set var->val pathway-weights)
  (let ((solution (retrieve-pathway-frames candidate-pathway-set var->val :solution-set index)))
    (loop for pathway-frame in solution
	sum (gethash pathway-frame pathway-weights))))


;; ====================================================================== extract-covering-solution
;; midford:Nov-30-2018 
;;    Description : 
;; 
;; 
;;      Arguments : solution-set: integer specifying a solution (0 if only one solution)
;;                  candidate-pathway-set: list of pathway frames
;;                  var->val: function mapping a variable name (string to a solution value for that variable)
;;                  metabolite-frame-list: list of compound frames; the input set
;;                  
;;                  
;;        Returns : list of lists of lists, first element of each list is a pathway frame, the remainder is
;;                    list of compound frames - the input compounds covered by the pathway.  The top level list
;;                    comprises one list of coverings per solution.
;;                    Ex: (((GLYSYN-ALA-PWY L-ALPHA-ALANINE GLY) (PWY0-1182 GLC ALPHA-GLUCOSE))) for a single solution
;;   Side Effects : None
;; Update History :

(defun extract-covering-solution (solution-set candidate-pathway-set var->val metabolite-frame-list)
  (loop for i in solution-set
      for sorted-pathway-list = (retrieve-and-sort-pathways candidate-pathway-set var->val :solution-set i)
      collect (loop for pathway-frame in sorted-pathway-list
		  for p-compounds = (loop for cmp in (compounds-of-pathway pathway-frame) collect (get-frame-name cmp))
		  collect (cons (get-frame-name pathway-frame) (intersection p-compounds metabolite-frame-list :test 'fequal)))))


;; ====================================================================== report-candidate-pathways
;; midford:Feb-28-2018 
;;    Description : writes a two column table delimited table of pathways' 
;;                  common-names and frame-names.  Used for reporting the
;;                  set of candidate pathways (those with at least one compound
;;                  in the input set).
;; 
;; 
;;      Arguments : candidates: list of frames representing pathways
;;                  
;;                  
;;        Returns : NA
;;   Side Effects : outputs two column table to standard-output
;; Update History :

(defun report-candidate-pathways (candidates)
  (prin1 "Candidate pathways:")
  (terpri)
  (loop for pw in candidates
      do (format t "~A~c(~A) ~%" 
		 (strip-html-tags (get-slot-value pw 'common-name))
		 #\tab 
		 (get-frame-name pw))))

;; ====================================================================== retrieve-and-sort-pathways
;; midford:Jun-16-2017
;;    Description : This calls retrieve-pathway-frames to extact a list of pathways from
;;                  a set of results returned by SCIP and then sorts the pathways by common-name.
;;                  The sorted lists are easier to compare visually.  More details in retrieve-pathway-frames.
;; 
;; 
;;      Arguments : candidate-set: hash table containing the compounds in the candidate set
;;                  var->val: function mapping a variable name (string to a solution value for that variable)
;;                  solution-set: 0-based integer index which selects which solution from SCIP to retrieve
;;                  
;;                  
;;        Returns : list of strings (names of pathways)
;;   Side Effects : None
;; Update History :

(defun retrieve-and-sort-pathways (candidate-set var->val &key (solution-set 0))
  (let ((solution-frames (retrieve-pathway-frames candidate-set var->val :solution-set solution-set)))
    (sort solution-frames #'string-lessp :key (lambda (frame) (strip-html-tags (or (get-slot-value frame 'common-name) ""))))))


;; ====================================================================== retrieve-pathway-frames
;; midford:Jun-16-2017
;;    Description : This function takes a hashtable that maps from pathway-frames to SCIP variables (strings
;;                  containing the name of the variable), and the returned function that maps scip variables
;;                  to their solution values.  It loops through the list of pathways that were considered
;;                  for a SCIP solution and if the value of the corresponding SCIP variable is non-zero,
;;                  the pathway is collected into the solution set of frames which is returned.
;;                  
;; 
;;      Arguments : candidate-set: hash table containing the compounds in the candidate set
;;                  var->val: function mapping a variable name (string) to a solution value for that variable.
;;                            Variable names are Pn, where n is an integer assigned based on the ordering
;;                            in the list of candidate pathways generated in milp-compute-pathway-covering. 
;;                            Note that this index is 1-based.
;;                            The values will be 1 or 0, the former indicating the pathway corresponding to that
;;                            variable is present in the solution.
;;                  solution-set: the var->val function holds the variable assignments for all the solutions returned
;;                                by SCIP.  This index is 0-based.
;;                  
;;                  
;;        Returns : list of frames representing pathways in the solution set
;;   Side Effects : None
;; Update History :

(defun retrieve-pathway-frames (candidate-set var->val &key (solution-set 0))
  (loop for pathway-frame being the hash-keys of candidate-set
      for pathway-var = (gethash pathway-frame candidate-set)
      for soln = (funcall var->val pathway-var solution-set)
      when (> soln 0.0)
      collect pathway-frame))
  

;; ====================================================================== list-of-metabolites-in-one-pathway
;; midford:Jun-16-2017
;;    Description : returns a list of metabolites that appear in exactly one pathway
;; 
;; 
;;      Arguments : metab-frame-list: list of compound frames
;;                  candidate-pathway-set - list of pathway frames
;;                  
;;                  
;;        Returns : list of (compound) frames representing these metabolites
;;   Side Effects : None
;; Update History :

(defun list-of-metabolites-in-one-pathway (metab-frame-list candidate-pathway-set)
  (let ((pathway-list (htable-to-list candidate-pathway-set)))
    (loop for metabolite in metab-frame-list
	when (= (length (intersection (pathways-of-compound metabolite) pathway-list :test 'fequal)) 1)
	collect metabolite)))

;; ====================================================================== list-of-pathways-with-one-target-metabolite
;; midford:Jun-16-2017 
;;    Description : returns the pathways that contain exactly one compound that is a member of
;;                  the target metabolites
;; 
;; 
;;      Arguments : candidate-pathway-set: list of frames representing pathways
;;                  metab-frame-list: list of frame representing compounds
;;                  
;;                  
;;        Returns : list of (pathway) frames representing these pathways
;;   Side Effects : None
;; Update History :

(defun list-of-pathways-with-one-target-metabolite (candidate-pathway-set metab-frame-list)
  (loop for pwy being the hash-keys of candidate-pathway-set
      for cpds = (compounds-of-pathway pwy)
      when (= (length (intersection cpds metab-frame-list :test 'fequal)) 1)
      collect pwy))


;; ====================================================================== reduce-pathways
;; midford:May-15-2017 
;;    Description : returns the subset of pathway-frames containing pathways with
;;                  at least one compound in the list of metabolites
;; 
;; 
;;      Arguments : pathway-frame-list: list of frames of candidate pathways
;;                  metabolite-frame-list: list of frames of compounds
;;                  
;;                  
;;        Returns : list of (pathway) frames representing these pathways
;;   Side Effects : None
;; Update History :

(defun reduce-pathways (pathway-frame-list metabolite-frame-list)
  (loop for pathway in pathway-frame-list
      when (any-pathway-compounds-in-list pathway metabolite-frame-list)
      collect pathway))


;; ====================================================================== any-pathway-compounds-in-list
;; midford:Nov-??-2018 
;;    Description : An efficiency improvement over (intersection (compounds-of-pathway pwy) metabolite-list),
;;                  since only one compound is enough to add a pathway to the candidate-list
;; 
;; 
;;      Arguments : pwy: frame representing a pathway
;;                  metabolite-list: list of compound frames representing the target set of metabolites
;;                  
;;                  
;;        Returns : boolean; true when at least one of the compounds is a substrate in the pathway.
;;   Side Effects : NA
;; Update History :

(defun any-pathway-compounds-in-list (pwy metabolite-list)
  (loop for cmp in (compounds-of-pathway pwy)
      when (member cmp metabolite-list :test #'fequal)
      return t))


;; ====================================================================== generate-pathway-covering-milp-file
;; midford:May-12-2017 
;;    Description : This generates the milp file which describes the pathway covering problem to SCIP
;;                  Note that the output stream is an object returned by open-lp, which does its own
;;                  formatting before writing strings to the file; open-lp and friends are defined in
;;                  compute-atom-mapping.
;; 
;;      Arguments : lpFileName: string containing the path to the generated lp-file
;;                  metabolite-sets: hash table mapping metabolite names to sets of pathway vars
;;                  pathways: hash table mapping pathway names to pathway vars
;;                  pathway-weights: hash table mapping pathway names to numeric (double) weights
;;                  optimal-objective: integer specifying (previously computed) optimum value for
;;                                     the objective function (or nil if this file is being gnerated
;;                                     for the initial solution).  There seems to be an issue with SCIP,
;;                                     since just looking for solutions with the optimal value often times
;;                                     only returns a single solution though others are available.  However,
;;                                     choosing a slightly larger constraint seems to get all the optimal solutions
;;                                     along with many more near optimal solution.  Since SCIP seems to enforce
;;                                     integer values for this constaint, all we can do is add one here.
;;                  
;;                  
;;        Returns : NA
;;   Side Effects : writes the milp file to the location specified by lpFileName 
;; Update History : midford:Feb-28-2018 updated to use unwind-protect and no return values 
;;                  midford:Nov-19-2018 added argument so passing the optimal value for the objective
;;                    can be passed.  This allows finding multiple solutions.

(defun generate-pathway-covering-milp-file (lpFileName metabolites pathways pathway-weights &key (optimal-objective nil))
  (let ((lp (open-lp lpFileName)))  ;; lp is more than a simple file/stream so unwind-protect is needed
    (unwind-protect
	(progn
	  (print-to-lp lp "\\* Pathway Covering Problem File")
	  ;; Ouput the objective function
	  (print-to-lp lp "~%Minimize obj:~%")
	  (loop for name being the hash-keys of pathways
	      for var = (gethash name pathways)
	      for weight = (gethash name pathway-weights)
	      do (format-to-lp lp "+ ~D ~A " weight var))
	  ;; and constraints
	  (print-to-lp lp "~%~%Subject To~%")
	  (loop for metabolite being the hash-keys of metabolites
	      for metabolite-set = (gethash metabolite metabolites)
	      if metabolite-set
	      do (loop for pw in metabolite-set
		     do (format-to-lp lp "- ~a " pw))
		 (print-to-lp lp " <= -1 ")
	      else
	      do (format t "Empty metabolite set from ~a~%" metabolite))
	  (when optimal-objective
	    ;; including enforcing the optimal value on the objective
	    (loop for name being the hash-keys of pathways
		for var = (gethash name pathways)
		for weight = (gethash name pathway-weights)
		do (format-to-lp lp "+ ~D ~A " weight var))
	    (format-to-lp lp " <= ~A" (round optimal-objective)))
	  (print-to-lp lp "~%~%Binary~%~%")
	  (loop for pvar being the hash-values of pathways
	      do (format-to-lp lp " ~A~%" pvar))
	  (print-to-lp lp "~%~%End"))
      (close-lp lp))))


;; ====================================================================== solve-covering
;; midford:Jul-18-2017 
;;    Description : Wraps call to SCIP and returns values appropriate to success/failure
;;                  of the solution search.
;; 
;; 
;;      Arguments : lpFileName: path string to file with problem in lp syntax
;;                  metabolites: list of compound frames representing the metabolites to cover 
;;                  pathways: list of pathway frames representing candidate pathways containing at least
;;                            one compound in the input list as a substrate.
;;                  pathway-weights: 
;;                  max-time-solver: time limit (seconds) passed to solver
;;                  max-time-solver-all-optimal-solutions: time limit
;;                  log-stream: stream passed to solver for logging output
;;                  all-optimal-solutions?: boolean whether to look for all solutions
;;                  max-nb-sol: maximum number of solutions to return
;;                  
;;                  
;;        Returns : Multiple values:
;;                     vars->vals: function mapping a variable name to its solved value
;;                     statusSymbol: symbol returned by SCIP indicating status of soluion
;; 	               release-scip: thunk wrapping a call to free the scip storage; may
;;                                   be a no-op if the call to scip:SCIPsolveFile failed
;;                                   and no solver was allocated.
;;                     solution-time:
;;                     gap:
;;                     number of solutions:
;;                     optimum value:
;;
;;   Side Effects : 
;; Update History :


#+SCIP
(defun solve-covering (lpFileName
		       metabolites 
		       pathways 
		       pathway-weights
		       &key 
		       (max-time-solver          300) 
                       (max-time-solver-all-optimal-solutions 600)
                       (log-stream               *standard-output*) 
                       (all-optimal-solutions?   nil)
                       (max-nb-sol               15000))
  (multiple-value-bind (pscip psol ppscip) ;; ppscip is a pointer to a pointer of a scip structure
      (scip:SCIPsolveFile (format nil "~A" lpFileName)
			  :max-time-solver max-time-solver 
			  :log-stream      log-stream
                          :sol-upper-bound nil)
    (let ((empty-vars->vals (lambda (varName &optional (i 0)) (declare (ignore varName i)) 0)))  ;; mapping function to return if solver fails
      (if (and pscip psol)  ;; if a solver and a solution were returned
	  ;; Return the state of the solution.
	  (let ((statusSymbol  (scip:SCIPgetStatusSymbol pscip))
		(hasAsolution? (and (numberp psol) (not (= psol 0))))
		(release-scip  (lambda () (scip:SCIPfree ppscip))))   ;; thunk to function to free the scip structure
	    (if hasAsolution?
		;; It could be an optimal or non optimal solution, we have psol != 0.
		(let ((optVal (scip:SCIPgetSolOrigObj pscip psol)))
		  (format t "optVal: ~s~%" optVal)
		  (if (and all-optimal-solutions? (eq statusSymbol *solver-status-optimal*))
		      (progn
			(format t "Multiple solutions available~%")
			;; Releasing the optimal solution just found.
			(funcall release-scip)
			;; Generate a new .lp file to find all optimal solutions.
			(generate-pathway-covering-milp-file lpFileName metabolites pathways pathway-weights :optimal-objective optVal)
			(multiple-value-bind (pscip2 vars->vals ppscip2)
			    ;; Solve to find all optimal solutions.
			    (scip:SCIPsolveFile (format nil "~A" lpFileName)
						:max-time-solver max-time-solver-all-optimal-solutions 
						:log-stream      log-stream
						:all-feasible-solutions? t
						:max-nb-sol      max-nb-sol
						)
			  (when (not vars->vals)
			    (format *trace-output* "===> Error: the number of optimal solution is 0 for file ~A~%~%" lpFileName))
			  (trace-amc "===> number of solutions ~A~%" (length vars->vals))
			  (trace-amc "===> Status: ~A~%" (scip:SCIPgetStatusSymbol pscip2)) 
			  
			  ;; Potentially more than one optimal solution.
			  (values (let ((n              (length vars->vals))
					(vars->vals-a   (coerce vars->vals 'vector)))
				    (lambda (varName &optional (i 0))
				      (if (< i n)
					  (funcall (svref vars->vals-a i) varName)
					0)))
				  ;; Strangely, when the problem is infeasible, it means that the computation terminated on time
				  ;; and the solver found all the feasible solutions. The other most likely status is SOLVER-STATUS-TIMELIMIT,
				  ;; which means that not enough time was allocated to find all feasible solutions.
				  (if (eq (scip:SCIPgetStatusSymbol pscip2) *solver-status-infeasible*) 
				      *solver-status-optimal*
				    (scip:SCIPgetStatusSymbol pscip2))
				  ;; TBD: should we free the internal sparse solution vectors?
				  (lambda () (scip:SCIPfree ppscip2))
				  0 ;; We do not have the time it took to get all solutions.
				  0 ;; The gap is meaningless
				  (length vars->vals)
				  optVal)))
		    ;; Only one solution requested or we cannot get all of them since we did not get an optimal solution.
		    (progn
		      (prin1 "One solution")
		      (terpri)
		      (values (lambda (varName &optional (i 0)) (declare (ignore i)) (scip:SCIPvarVal pscip psol varName))
			      statusSymbol
			      release-scip
			      (scip:SCIPgetSolTime pscip psol)
			      (abs (- (scip:SCIPgetPrimalbound pscip) (scip:SCIPgetDualbound pscip))) ; (scip:SCIPgetGap pscip)
			      1
			      optVal))))
	      ;; No viable solution because psol is not a valid pointer.
	      (values empty-vars->vals
		      statusSymbol
		      release-scip
		      nil		; no time.
		      nil		; no gap
		      0
		      nil)))
	;; Absolutely no solution.
	(values empty-vars->vals
		nil ;;status
		(if (or (not pscip) (= pscip 0))
		    (lambda () nil) ;; do nothing
		  (lambda () (scip:SCIPfree ppscip)))
		nil			; no time
		nil			; no gap
		0
		nil)))))


;;; stub when SCIP is not available
#-SCIP
(defun solve-covering (&rest x)
  (declare (ignore x))
  t)


;;;; ::::::::::::::::::::::::::::::::::: metabolite lookup and filtering :::::::::::::::::::::::::::::


;;; This structure summarizes the outcome of looking up a single compound name.  Solution is 

(defstruct compound_lookup_results
  (solution nil)
  (valid_compounds 0 :type integer)
  (bad_names 0 :type integer)
  (rejected_compounds 0 :type integer)
  (compound_classes 0 :type integer)
  (valid_instances 0 :type integer)
  (rejected_instances 0 :type integer)
  (compounds_without_pathways nil))    ;;midford:Feb-4-2019 added this field to collect frame-ids of such compounds


;;;; :::::::::::::::::::::::::::::::::::::::::::::::::::: compound filtering utilies :::::::::::::::::::::::::::::::::::::


;; ====================================================================== filter-compound
;; midford:Jul-11-2017 
;;    Description : Translate one name into zero or more compound frames.  Some names will translate to compound
;;                  classes.  Current approach is to try all instances subsumed by the class, since not all of them
;;                  will be represented by pathways.  This is the primary reason a name might map to multiple compounds.
;; 
;; 
;;      Arguments : c-name: a string (or possibly a symbol) containing one or more identifiers for a compound, 
;;                          here usually a name or name$pubchem-id
;;                  quiet?: boolean, true to minimize output
;;                  include-tRNA?: boolean, if false, don't accept a compound (e.g. amino acid) if it only appears
;;                                 in the t-RNA charging pathway.  Need to filter here as well as in solving to avoid
;;                                 such a compound sneaking in and causing the solver to fail.
;;                  vendor-vocabulary: an alist that translates vendor specific names (e.g., metabolon) 
;;                                     to metacyc frame ids.
;;                  
;;                  
;;        Returns : a compound_lookup_results defstruct.  The (potentially empty) list of compound 
;;                  frames that map to the name are in the solution slot.  Other slots are statistics 
;;                  about the name resolution process.
;;   Side Effects : NA (TODO verify)
;; Update History : midford:Nov-26-2018 renamed from filter-compound-aux, orginal did unnecessary string parsing

(defun filter-compound (c-name &key (quiet? nil) (include-tRNA? nil) (vendor-vocabulary nil))
  (let ((valid-compounds 0)
	(bad-names 0)
	(rejected-compounds nil)  ;;midford:Feb-4-2019 now collects frames in a list, not a counter 
	(compound-classes 0)
	(valid-instances 0)
	(rejected-instances nil)  ;;midford:Feb-4-2019 now collects frames in a list, not a counter 
	(solution nil))
    (multiple-value-bind (v1 ambiguous-matches)
	(gfp::get-frame-by-multiple-criteria c-name '|Compounds|)
      (let ((pwys (and v1 (pathways-of-compound v1))))
	(cond ((and pwys (null ambiguous-matches) (or include-tRNA? (pathways-without-tRNA-charging pwys)))
	       (incf valid-compounds)
	       (setq solution (list v1)))
	      ((and v1 (gfp:class-p v1) (null ambiguous-matches))
	       (incf compound-classes)
	       (unless quiet? 
		 (format t "Expanding class: ~a~%" v1))
	       (setq solution
		 (loop for candidate in (gfp:get-class-all-instances v1)
		     if (pathways-of-compound candidate)
		     collect (get-frame-name candidate)
		     else
		     do (push (get-frame-name candidate) rejected-compounds)
		     (unless quiet? 
		       (incf rejected-instances))))
	       (setq valid-instances (length solution)))
	      ((and v1 (null ambiguous-matches))
	       (push v1 rejected-compounds)
	       (unless quiet? 
		 (format t "Compound ~s has no pathways, excluding from solution.~%" v1)))
	      ((and (null v1) (null ambiguous-matches) vendor-vocabulary (vocabulary-lookup c-name vendor-vocabulary))
	       (setq solution (vocabulary-lookup c-name vendor-vocabulary))
	       (incf valid-compounds (length solution)))
	      ((and (null v1) (null ambiguous-matches))
	       (unless quiet? (format t "Bad compound name ~S~%" c-name))
	       (incf bad-names))
	      ((and (null v1) ambiguous-matches)
	       (multiple-value-bind (solution-list rejected-cmps rejected-ins classes)
		   (expand-ambiguous-cases ambiguous-matches :quiet? quiet?)
		 (setq rejected-compounds rejected-cmps)
		 (setq compound-classes classes)
		 (setq rejected-instances rejected-ins)
		 (setq solution solution-list)
		 (setq valid-compounds (length solution))))
	      (t (incf rejected-compounds)))    ;; more cases TBD
	(make-compound_lookup_results :solution solution
				      :valid_compounds valid-compounds             ; count of compounds
				      :bad_names bad-names                         ; count of names that couldn't be resolved (0 or 1??)
				      :rejected_compounds (length rejected-compounds)       ; count of resolved compounds with no pathways
				      :compound_classes compound-classes           ; count of compound classes that the name resolved to
				      :valid_instances valid-instances             ; count of compound instances with one or more pathways
				      :rejected_instances (length rejected-instances)  ; count of compound instances with no pathways
				      :compounds_without_pathways (nconc rejected-compounds rejected-instances)))))) ;return these for UI


;; ====================================================================== expand-ambiguous-cases
;; midford:Jul-11-2017
;;    Description : Handles cases a second value is returned by get-frame-by-multiple-criteria
;;                   
;; 
;; 
;;      Arguments : matches: list of ambiguous matches returned by get-frame-by-multiple-criteria
;;                  quiet?: boolean, t to suppress console output
;;                  
;;                  
;;        Returns : all-solutions
;;
;;   Side Effects : None, except for some console output
;; Update History :

(defun expand-ambiguous-cases (matches &key (quiet? nil))
  (let ((class-count 0)
	(named-compounds (loop for candidate in matches
			     unless (gfp:class-p candidate)
			     collect candidate))
	(child-instances (loop for candidate in matches
			     when (gfp:class-p candidate)
			     append (gfp:get-class-all-instances candidate))))
    (unless quiet?
      (loop for candidate in matches
	  when (gfp:class-p candidate)
	  do (format t "Expanding class: ~a~%" candidate)))
    (multiple-value-bind (instance-names rejected-instances)
	(gather-child-compound-instances child-instances quiet?)
      (multiple-value-bind (compound-names rejected-compounds)
	  (gather-named-compounds-from-ambiguous-list named-compounds quiet?)
	(values (remove-duplicates (nconc instance-names compound-names) :test 'equal) 
		rejected-compounds 
		rejected-instances 
		class-count)))))

;; ====================================================================== gather-child-compound-instances
;; midford:Feb-2-2019 
;;    Description : Filters out compound frames that appear in no pathways
;; 
;; 
;;      Arguments : child-instances: list of frames representing compounds
;;                  quiet?: boolean, true for some console output
;;                  
;;        Returns : list of compound frames that appear in some pathway
;;   Side Effects : None unless quiet? is true
;; Update History :


(defun gather-child-compound-instances (child-instances quiet?)
  (let* ((rejected-instances nil)
	 (instance-names
	  (loop for ins in child-instances
	      when (pathways-of-compound ins)
	      collect (get-frame-name ins)
	      else
	      do (push (get-frame-name ins) rejected-instances)
	      (unless quiet?
		(format t "Compound ~s has no pathways, excluding from solution.~%"
			(get-frame-name ins))))))
    (values instance-names rejected-instances)))


(defun gather-named-compounds-from-ambiguous-list (name-list quiet?)
  (let* ((rejected-compounds nil)
	 (compound-names
	 (loop for cmp in name-list
	     when (pathways-of-compound cmp)
	     collect cmp
	     else
	     do (unless quiet?
		  (push (get-frame-name cmp) rejected-compounds)
		  (format t "Compound ~s has no pathways, excluding from solution.~%" cmp)))))
    (values compound-names rejected-compounds)))
  
  

;;;; :::::::::::::::::: Support for external vocabularies (esp. Metabolon) ::::::::::::::::


;; ====================================================================== vocabulary-lookup
;; midford:July-11-2017
;;    Description : This function provides a short cut to recognizing 
;;                  compounds from a vocabulary we haven't imported as dblinks.
;;                  In particular, the metabolon vocabulary used for the data that
;;                  we were funded to (re) analyze with this code.
;; 
;; 
;;      Arguments : name: a string
;;                : vocabulary: a hash-table mapping external strings to ids
;;                  
;;                  
;;        Returns : a list of ids that can be coerced to frames
;;   Side Effects : None
;; Update History :

(defun vocabulary-lookup (name vocabulary)
  (let ((ids (gethash name vocabulary)))
    (loop for id in ids
	when (coercible-to-frame-p id)
	collect id)))

;;------------------------------------------------------------------------------------------
;; vocabulary for working with data files generated from metabolon

(defparameter +EXAMPLE-VOCABULARY+
    (alist-to-hash-table '(("glycylglycine" GLYCYLGLYCINE)))
     :test 'string-equal)

;;;; ::::::::::::::::::::::::::::::::: Utilities for counting parser/lookup performance :::::::::::::::::::


;;; This defstruct accumulates counts from lookup across a list of metabolites.
(defstruct compound_count_report
  (valid_compounds 0 :type integer)
  (bad_names 0 :type integer)
  (rejected_compounds 0 :type integer)
  (compound_classes 0 :type integer)
  (valid_instances 0 :type integer)
  (rejected_instances 0 :type integer))


;; ====================================================================== filter-compound-and-update-counts
;; midford: Nov-??-2019 
;;    Description : 
;; 
;; 
;;      Arguments : c-name:
;;                  compound-counts:
;;                  quiet?:
;;                  include-tRNA?:
;;                  vendor-vocabulary:
;;                  
;;                  
;;        Returns : 
;;   Side Effects : updates fields in compound-counts
;; Update History :


(defun filter-compound-and-update-counts (c-name compound-counts &key (quiet? t) (include-tRNA? nil) (vendor-vocabulary nil))
  (let ((result (filter-compound c-name 
				 :quiet? quiet? 
				 :include-tRNA? include-tRNA? 
				 :vendor-vocabulary vendor-vocabulary)))
    (incf (compound_count_report-valid_compounds compound-counts) 
	  (compound_lookup_results-valid_compounds result))
    (incf (compound_count_report-bad_names compound-counts) 
	  (compound_lookup_results-bad_names result))
    (incf (compound_count_report-rejected_compounds compound-counts) 
	  (compound_lookup_results-rejected_compounds result))
    (incf (compound_count_report-compound_classes compound-counts) 
	  (compound_lookup_results-compound_classes result))
    (incf (compound_count_report-valid_instances compound-counts) 
	  (compound_lookup_results-valid_instances result))
    (incf (compound_count_report-rejected_instances compound-counts) 
	  (compound_lookup_results-rejected_instances result))
    (compound_lookup_results-solution result)))


;;;; :::::::::::::::::::::::::::::::::: User entry points ::::::::::::::::::::::::::::::::::::::::::::::::::


;; ====================================================================== solve-pathway-covering
;; [API]
;; midford:Jul-18-2017 
;;    Description : Call pathway covering algorithm and return one or more lists of pathways.
;; 
;; 
;;      Arguments : organism-id: id of pgdb (suitable for select-organism)
;;                  increased-compounds: list of names (symbol or string) of compounds with increased
;;                    concentration (or all compounds if no increased/decreased data available) to solve
;;                  decreased-compounds: list of names (symbol or string) of compounds with decreased concentration
;;                    to solve (may be nil)
;;                  cost-fn: function to score a pathway
;;                  include-tRNA?: when nil the tRNA charging pathways are not included
;;                  vendor-vocabulary: hash-table or nil, if supplied, contains a mapping of vendor names
;;                                     to metacyc compound ids.
;;                  all-solutions?: true to return a set of solutions (pathway sets) or nil to return a
;;                                  single solution.
;;                  quiet?: when non-nil suppresses unnecessary output
;;                  
;;        Returns : N/A
;;   Side Effects : output covering the parsing/recognizing of compounds, the solver output, the solution pathways
;;                  and parsing/lookup performance
;; Update History : midford:Nov-2-2018 Added quiet? flag
;;                  midford:Feb-24-2019 renamed from pathway-covering-test-framework since it is the cleanest way to 
;;                        access the solver.

(defun solve-pathway-covering (organism-id increased-compounds decreased-compounds
			       &key (cost-fn #'pathway-size) 
				    (include-tRNA? nil) 
				    (vendor-vocabulary nil)
				    (all-solutions? nil)
				    (quiet? t))
  (select-organism :org-id organism-id)
  (let* ((pathway-list (if include-tRNA? 
			   (all-pathways) 
			 (all-pathways-without-tRNA-charging)))
	 (compound-counts (make-compound_count_report))
	 (increased-frames 
	  (loop for c-name in increased-compounds
	      append (filter-compound-and-update-counts c-name compound-counts :vendor-vocabulary vendor-vocabulary)))
	 (decreased-frames 
	  (loop for c-name in decreased-compounds
	      append (filter-compound-and-update-counts c-name compound-counts :vendor-vocabulary vendor-vocabulary)))
	 (compound-frames (append increased-frames decreased-frames)))
    (unless quiet?
      (test-framework-compound-report compound-counts))
    (when compound-frames 
      (multiple-value-bind (solution-set candidate-pathway-set var->val release-scip optVal)
	  (milp-compute-pathway-covering increased-frames decreased-frames pathway-list :pathway-cost-function cost-fn :all-solutions? all-solutions?)
	(declare (ignore optVal))
	(unwind-protect 
	    (extract-covering-solution solution-set candidate-pathway-set var->val compound-frames)
	  (funcall release-scip))))))

;; ====================================================================== pathway-covering-ui-entry
;; [API]
;; midford:Jan-10-2019 
;;    Description : An entry point for the desktop UI as proposed in Dec 2018.
;;                  This takes the org-id, compound name strings and the name of
;;                  a cost function.  It currently doesn't support including the
;;                  tRNA charging 'pathway', passing in a vendor vocabulary or returning
;;                  multiple solutions.  It returns
;;
;;    *IMPORTANT*: if debugging this from the desktop, select the appropriate kb and run (index-ekb)
;;                 otherwise name resolution will not work properly.
;; 
;; 
;;      Arguments : org-id: symbol specifying the organism
;;                  compound-list: list of strings of compounds from the user
;;                  cost-function-name: a string, currently one of:
;;                      "constant", "size", "biosynthesis-preferred", "covered-compound-sparseness"
;;                  
;;                  
;;      Returns : a list of three items - The first is an alist mapping metabolite string names
;;                                       to their corresponding compound frames.
;;                                       The second is the optimum value of the objective function that
;;                                       corresponds to the solution, which will be a float/double, but
;;                                       should represent an integer.
;;					 The third is a list of lists: each sublist starts with the frame
;;                                       for a pathway and the remainder are frames of compounds covered by
;;                                       the pathway.  Names may map to multiple compounds, so alist car is
;;                                       the key and the cdr is a list of resolutions.  Compounds 
;;                                       may be covered by multiple pathways.
;;
;;      Example call:  (pathway-covering-ui-entry 'human '(("alanine" "glucose" "glycine") "constant")
;;                     =>
;;                     ((("alanine" L-ALPHA-ALANINE) ("glucose" ALPHA-GLUCOSE GLC) ("glycine" GLY))
;;                      ((GLYSYN-ALA-PWY 1) (PWY-1182 1))
;;                      ((GLYSYN-ALA-PWY L-ALPHA-ALANINE GLY) (PWY0-1182 GLC ALPHA-GLUCOSE)))
;;      
;;   Side Effects : 
;; Update History : midford:Jan-25-2019 Changed API - list returned now has alist of pathway-id mapped to
;;                     function value of paths in the returned solution.  Solution 'optimum' objective
;;                     function value is sum of these values.
;;                  midford:Jan-28-2019 Changed API - Single compound-list, instead of separate increased
;;                     and decreased lists.  If increased and decreased are specified, list elements are
;;                     lists (not dotted pairs) of compound name (as string) and either "+" or "-".
;;                  midford:Feb-4-2019 Changed API - name list (first element of returned list) now indicates 
;;                     when compounds will be ignored for having no pathways in the current organism.  This
;;                     is indicated by the keyword :no-pathways after input name, and before the compound-frames
;;                     that were returned from the lookup.

(defun pathway-covering-ui-entry (org-id compound-list cost-function-name)
    (select-organism :org-id org-id)
    (let ((pathway-list (all-pathways-without-tRNA-charging))
	  (cost-fn (lookup-cost-function-by-name cost-function-name))
	  (increased-compounds (extract-tagged-compounds-from-compound-list compound-list "+"))
	  (decreased-compounds (extract-tagged-compounds-from-compound-list compound-list "-"))
	  (untagged-compounds (extract-untagged-compounds-from-compound-list compound-list)))
      (let* ((increased-name-alist (build-name-list-from-compound-list increased-compounds))
	     (increased-compound-frames (loop for assignment in increased-name-alist
					    unless (eq :no-pathways (second assignment))
					    append (cdr assignment)))
	     (decreased-name-alist (build-name-list-from-compound-list decreased-compounds))
	     (decreased-compound-frames (loop for assignment in decreased-name-alist
					    unless (eq :no-pathways (second assignment))
					    append (cdr assignment)))
	     (untagged-name-alist (build-name-list-from-compound-list untagged-compounds))
	     (untagged-compound-frames (loop for assignment in untagged-name-alist
					    unless (eq :no-pathways (second assignment))
					   append (cdr assignment)))
	     (name-alist (if (or increased-name-alist decreased-name-alist)
			     (append untagged-name-alist increased-name-alist decreased-name-alist)
			   untagged-name-alist))
	     (all-compounds (append untagged-compound-frames increased-compound-frames decreased-compound-frames)))
	(when all-compounds
	  (multiple-value-bind (solution-set candidate-pathway-set var->val release-scip optVal)
	      (milp-compute-pathway-covering (or increased-compound-frames all-compounds)
					     decreased-compound-frames
					     pathway-list 
					     :pathway-cost-function cost-fn 
					     :all-solutions? nil) ;disable finding multiple solutions in most cases
	    (declare (ignore optVal))
	    (unwind-protect 
		(let* ((solution (car (extract-covering-solution solution-set candidate-pathway-set var->val all-compounds)))
		       (weights (loop for soln in solution
				    for pwy = (car soln)
				    collect (cons pwy (funcall cost-fn 
							       pwy 
							       pathway-list 
							       pathway-list 
							       (or increased-compound-frames all-compounds) 
							       decreased-compound-frames)))))
		  (list name-alist weights solution))
	      (funcall release-scip)))))))


;; midford:Jan-10-2019 
;; This translates a string to a cost function so the UI code doesn't need to deal with function objects.
(defparameter +cost-function-lookup-hash+ 
    (let ((table (make-hash-table :test 'equal)))
      (setf (gethash "constant" table) #'constant-pathway-cost)
      (setf (gethash "size" table) #'pathway-size)
      (setf (gethash "biosynthesis-preferred" table) #'prefer-synthesis-over-size)
      (setf (gethash "covered-compound-sparseness" table) #'covered-compound-sparseness)
      (setf (gethash "pathway-harmony" table) #'pathway-harmony)
      table))

;; just a wrapper for the preceeding hash table.
(defun lookup-cost-function-by-name (fn-name)
  (gethash fn-name +cost-function-lookup-hash+))


;; ====================================================================== build-name-list-from-compound-list
;; midford:Feb-7-2019 
;;    Description : 
;; 
;; 
;;      Arguments : 
;;                  
;;                  
;;        Returns : 
;;   Side Effects : 
;; Update History :


(defun build-name-list-from-compound-list (compound-list)
  (loop for c-name in compound-list
      for filter-result = (filter-compound c-name :quiet? t)
      for solution = (compound_lookup_results-solution filter-result)
      for without-pathways = (compound_lookup_results-compounds_without_pathways filter-result)
      collect (cond (solution 
		     (cons c-name solution))
		    (without-pathways
		     (cons c-name (cons :no-pathways without-pathways)))
		    (t (list c-name)))))


;; ====================================================================== extract-tagged-compounds-from-compound-list
;; midford:Feb-7-2019 
;;    Description : Returns a list of compound name/identifier strings from a list passed from
;;                  the UI
;; 
;; 
;;      Arguments : 
;;                  
;;                  
;;        Returns : 
;;   Side Effects : 
;; Update History :


(defun extract-tagged-compounds-from-compound-list (compound-list tag)
  (loop for item in compound-list
      when (and (consp item) (string-equal tag (car (last item))))
	   collect (format nil "~{~a~^$~}" (butlast item))))


(defun extract-untagged-compounds-from-compound-list (compound-list)
  (loop for item in compound-list
      if (not (consp item))
      collect item
      else 
      if (not (member (car (last item)) '("+" "-") :test 'equal))
      collect (format nil "~{~a~^$~}" (butlast item))))


;; ====================================================================== test-framework-compound-report
;; midford:Nov-20-2018 
;;    Description : Writes a report about the success or failure of parsing and recognizing
;;                  compounds in the input set (both increasing and decreasing).  The statistics
;;                  are drawn from the compound-counts defstruct.
;; 
;; 
;;      Arguments : compound-counts: a compound_count_report defstruct 
;;                  
;;                  
;;        Returns : NA
;;   Side Effects : writes report to *standard-output*
;; Update History :

(defun test-framework-compound-report (compound-counts)
  (format t "Recognized Compounds: ~d~%"  (+ (compound_count_report-valid_compounds compound-counts)
					     (compound_count_report-rejected_compounds compound-counts)))
  (format t "Usable instances of classes: ~d~%" (compound_count_report-valid_instances compound-counts))
  (format t "Recognized compound classes: ~d~%" (compound_count_report-compound_classes compound-counts))
  (format t "Bad names: ~d~%" (compound_count_report-bad_names compound-counts))
  (let* ((recognized (+ (compound_count_report-valid_compounds compound-counts)
			(compound_count_report-rejected_compounds compound-counts)
			(compound_count_report-compound_classes compound-counts)))
	 (all-names (+ (compound_count_report-bad_names compound-counts) recognized)))
    (unless (= 0 all-names)
      (format t "Recognized name ratio (Recognized Compounds+Classes)/(Bad names+Recognized Compounds+Classes): ~f~%"
	      (/ recognized all-names)))
    (format t "Compounds with no pathways in the current PGDB: ~d~%" (compound_count_report-rejected_compounds compound-counts))
    (format t "Instances of classes rejected because they have no pathways here: ~d~%~%~%" 
	    (compound_count_report-rejected_instances compound-counts))))
